# Supplementary material for: Inhibition of ATR Reverses a Mitochondrial Respiratory Insufficiency
Source: Cells. 2022 May 24;11(11):1731. doi: 10.3390/cells11111731 (PMC9179431; doi:10.3390/cells11111731)
Supplement: Supplementary file 1 [file cells-11-01731-s001.zip]

Archive with 3 entries (3 files):
- cells-1721133-proofed-supplementary/cells-1721133-proofed-supplementary s1.pdf
- cells-1721133-proofed-supplementary/File S2.pdf
- cells-1721133-proofed-supplementary/File S3.xlsx
